# Supplementary material for: The avian egg exhibits general allometric invariances in mechanical design
Source: Sci Rep. 2017 Oct 27;7:14205. doi: 10.1038/s41598-017-14552-0 (PMC5660176; doi:10.1038/s41598-017-14552-0)
Supplement: Supplementary file 2 — Dataset 2 [file 41598_2017_14552_MOESM2_ESM.xlsx]

## Sheet: Fig. 1 Bird images
Species/Family	Common name	Image credit	Copyright	Link
Merops philippinus	Blue-tailed Bee-eater	Michael Toh	CC BY 4.0
Acridotheres javanicus	Javan Myna	Michael Toh	CC BY 4.0
Coturnix coturnix	Common Quail	Wikipedia:de, uploaded by de:Benutzer:PhiJu	Creative Commons Attribution-Share Alike 3.0 Unported license	https://commons.wikimedia.org/wiki/File:Weibliche_Wachtel_(Coturnix_coturnix).jpg
Columba livia	Rock Dove	Diego Delso	CC BY-SA 4.0	https://commons.wikimedia.org/wiki/File:Paloma_brav%C3%ADa_(Columba_livia),_Palacio_de_Nymphenburg,_M%C3%BAnich,_Alemania01.JPG
Chrysolophus pictus	Golden Pheasant	Bjørn Christian Tørrissen	Creative Commons Attribution-Share Alike 3.0 Unported license	https://commons.wikimedia.org/wiki/File:Chrysolophus_pictus_walking.JPG
Ara ararauna	Blue-and-yellow Macaw	Taipei Zoo	CC BY 4.0
Lophura swinhoii	Swinhoe's Pheasant	Taipei Zoo	CC BY 4.0
Meleagris gallopavo	Wild Turkey	Riki7	Public domain	https://commons.wikimedia.org/wiki/File:Gall-dindi.jpg
Pavo cristatus	Indian Peafowl	Taipei Zoo	CC BY 4.0
Spheniscus demersus	African Penguin	Taipei Zoo	CC BY 4.0
Anser anser domesticus	Domestic goose	Jia-Yang Juang	CC BY 4.0
Grus japonensis	Red-crowned Crane	Taipei Zoo	CC BY 4.0
Dromaius novaehollandiae	Emu	Taipei Zoo	CC BY 4.0
Struthio camelus	Ostrich	Bernard DUPONT	Creative Commons Attribution-Share Alike 2.0 Generic license.	https://commons.wikimedia.org/wiki/File:Ostrich_(Struthio_camelus)_male_(13994461256).jpg

## Sheet: Fig. 1, 2, 5 Silhouette
Species	Common name	Link	Author	Copyright
Lonchura punctulata (Estrildidae)	Scaly-breasted Munia	http://phylopic.org/image/3058ef80-f441-4ded-a0a1-85f2fce60ce6/	Ferran Sayol	No copyright
Agapornis fischeri	Fischer's Lovebird	http://phylopic.org/image/cbacc780-58ef-4a04-98e3-c1c66c25d290/	Farelli (photo), John E. McCormack, Michael G. Harvey, Brant C. Faircloth, Nicholas G. Crawford, Travis C. Glenn, Robb T. Brumfield & T. Michael Keesey	Creative Commons Attribution 3.0 Unported license (https://creativecommons.org/licenses/by/3.0/)
Serinus canaria (Finches)	Island Canary	https://en.wikipedia.org/wiki/Atlantic_canary#/media/File:Serinus_canaria_-Parque_Rural_del_Nublo,_Gran_Canaria,_Spain_-male-8a.jpg	Juan Emilio	CC BY-SA 2.0
Passer domesticus (Passerinae)	House Sparrow	http://phylopic.org/image/3b74c3e5-1ffa-4089-95b1-371f1b71fce0/	Andrew Butko (Modified)	Creative Commons Attribution-ShareAlike 3.0 Unported license
Acridotheres javanicus (Sturnidae)	Javan Myna	http://phylopic.org/image/b8f38fa2-e23c-4efb-b2a0-38dee7ec4efa/	Rafael Maia	No copyright
Meleagris gallopavo	Wild Turkey	http://phylopic.org/image/b3cdff28-5829-4d76-84d6-e5c717d28d07/	uncredited	No copyright
Meleagris gallopavo	Artificially-bred Turkey	https://thenounproject.com/term/turkey/8427/	Matt Steele	CC BY 3.0 US
Chrysolophus pictus	Golden Pheasant	http://phylopic.org/image/8b720ff5-8e5a-4640-babc-cc30d6495a84/	Mattia Menchetti	No copyright
Anas platyrhynchos	Mallard	http://phylopic.org/image/cf522e02-35cc-44f5-841c-0e642987c2e4/	Sharon Wegner-Larsen	No copyright
Gallus gallus domesticus	Chicken	http://phylopic.org/image/2de1c95c-7e1f-429b-9c08-17f0a27d176f/	Steven Traver	No copyright
Spheniscus demersus	African Penguins	http://phylopic.org/image/21c50828-58d8-42df-9219-2c1b0fb57c99/	Steven Traver	No copyright
Columba livia	Rock Dove	http://phylopic.org/image/966eed5e-b869-41b4-8de7-32286ae3656a/	Dori <dori@merr.info> (source photo) and Nevit Dilmen	Creative Commons Attribution-ShareAlike 3.0 Unported license
Phoenicopterus chilensis	Chilean Flamingo	http://phylopic.org/image/28473411-c079-4654-bbb7-34a5615bb414/	uncredited	No copyright
Grus antigone	Sarus Crane	http://phylopic.org/image/7f02b605-c87b-4ec2-9e14-011f813c23a4/	Lauren Anderson	No copyright
Dromaius novaehollandiae	Emus	http://phylopic.org/image/91a77c47-7bcc-469f-ab55-4d28daf7ac7e/	Darren Naish, Nemo, and T. Michael Keesey	Creative Commons Attribution 3.0 Unported license (https://creativecommons.org/licenses/by/3.0/).
Struthio camelus	Ostriches	http://phylopic.org/image/14ddbf4d-7749-4153-bbe1-8d0c6ffdf142/	Matt Martyniuk (vectorized by T. Michael Keesey)	Creative Commons Attribution-ShareAlike 3.0 Unported license (https://creativecommons.org/licenses/by-sa/3.0/)
Blue-tailed Bee-eater	Merops philippinus		Michael Toh	CC By 4.0

## Sheet: Fig. 3 Silhouette
Species	Common name	Link	Author	Copyright
Aepyornis maximus	Elephant bird	https://commons.wikimedia.org/wiki/File:Mullerornis_agilis.jpg	Dfoidl	Creative Commons Attribution-ShareAlike 3.0 Unported license
Apterygiformes	Kiwis	http://phylopic.org/image/ad7d0f80-889e-4dba-a89d-c864f2f48184/	Steven Traver	No copyright
APODIFORMES	Hummingbirds	http://phylopic.org/image/679605a3-95f1-4f57-be33-568640aca7b9/	John Gould (vectorized by T. Michael Keesey)	No copyright
GALLIFORMES	Maleo	https://commons.wikimedia.org/wiki/File:Maleo_bird_white_background.PNG	uncredited	No copyright
Procellariiformes	Seabirds	http://phylopic.org/image/e8c26a02-7902-4abe-9b95-918efce22ac7/	Bennet McComish, photo by Avenue	Creative Commons Attribution-ShareAlike 3.0 Unported license. Image shrunk and added to phylogeny.

## Sheet: Fig. 4 Silhouette
Bird order	Order common name	Link	Author	Copyright
ACCIPITRIFORMES	Raptors	http://phylopic.org/image/8353477c-dc5d-44b6-ab3c-9d0cdf4d64f7/	Steven Traver	No copyright
ANSERIFORMES	Waterfowl	http://phylopic.org/image/c90266aa-88c4-4a2d-ae52-dfaa1af27c91/	Matt Martyniuk	Creative Commons Attribution 3.0 Unported license (https://creativecommons.org/licenses/by/3.0/). Image shrunk and added to phylogeny.
APODIFORMES	Swift	http://phylopic.org/image/690eb8a1-96f3-4b13-8f7d-544f8020abf8/	Aviceda (vectorized by T. Michael Keesey)	Creative Commons Attribution-ShareAlike 3.0 Unported license (https://creativecommons.org/licenses/by-sa/3.0/). Image shrunk and added to phylogeny.
APODIFORMES	Hummingbirds	http://phylopic.org/image/679605a3-95f1-4f57-be33-568640aca7b9/	John Gould (vectorized by T. Michael Keesey)	No copyright
Apterygiformes	Kiwis	http://phylopic.org/image/ad7d0f80-889e-4dba-a89d-c864f2f48184/	Steven Traver	No copyright
BUCEROTIFORMES	Hoopoes	http://phylopic.org/image/ffef1357-f730-46b5-979e-96999049c50b/	Jon Hill (Photo by DickDaniels: http://en.wikipedia.org/wiki/File:Green_Woodhoopoe_RWD7.jpg)	Creative Commons Attribution-ShareAlike 3.0 Unported license (https://creativecommons.org/licenses/by-sa/3.0/). Image shrunk and added to phylogeny.
CAPRIMULGIFORMES	Nightjars	http://phylopic.org/image/19899811-afff-4ba8-8084-cc7fe762da7e/	Ferran Sayol	No copyright
CASUARIIFORMES	Emus	http://phylopic.org/image/91a77c47-7bcc-469f-ab55-4d28daf7ac7e/	Darren Naish, Nemo, and T. Michael Keesey	Creative Commons Attribution 3.0 Unported license (https://creativecommons.org/licenses/by/3.0/). Image shrunk and added to phylogeny.
CHARADRIIFORMES	Shorebirds	http://phylopic.org/image/1eb2195d-8035-4d59-bfe2-ee7af9ca0132/	John James Audubon (Modified)	No copyright
CICONIIFORMES	Storks	http://phylopic.org/image/18a828e0-861f-4dfb-9793-7effe17d1547/	Mike Keesey (vectorization) and Vaibhavcho (photography)	Creative Commons Attribution-ShareAlike 3.0 Unported license (https://creativecommons.org/licenses/by-sa/3.0/). Image shrunk and added to phylogeny.
COLUMBIFORMES	Pigeons	http://phylopic.org/image/966eed5e-b869-41b4-8de7-32286ae3656a/	Dori <dori@merr.info> (source photo) and Nevit Dilmen	Creative Commons Attribution-ShareAlike 3.0 Unported license (https://creativecommons.org/licenses/by-sa/3.0/). Image shrunk and added to phylogeny.
CORACIIFORMES	Kingfishers	http://www.publicdomainpictures.net/view-image.php?image=42404&picture=kingfisher-bird-silhouette-clipart	Karen Arnold	No copyright
CUCULIFORMES	Cuckoos	http://phylopic.org/image/e2adf5e2-e7a8-4104-af3a-09afffe49cf3/	Lip Kee Yap	Creative Commons Attribution-ShareAlike 3.0 Unported license (https://creativecommons.org/licenses/by-sa/3.0/). Image shrunk and added to phylogeny.
EURYPYGIFORMES	Kagu	http://phylopic.org/image/c6efa25b-01ef-4692-8bc4-8e5a87b45096/	Unknown (photo), John E. McCormack, Michael G. Harvey, Brant C. Faircloth, Nicholas G. Crawford, Travis C. Glenn, Robb T. Brumfield & T. Michael Keesey	Creative Commons Attribution 3.0 Unported license (https://creativecommons.org/licenses/by/3.0/). Image shrunk and added to phylogeny.
FALCONIFORMES	Falcons	http://phylopic.org/image/6cebf754-cb71-448d-a5bb-947157205264/	Liftarn	Creative Commons Attribution-ShareAlike 3.0 Unported license (https://creativecommons.org/licenses/by-sa/3.0/). Image shrunk and added to phylogeny.
GALLIFORMES	Landfowl	http://phylopic.org/image/2de1c95c-7e1f-429b-9c08-17f0a27d176f/	Steven Traver	No copyright
GAVIIFORMES	Loons	http://phylopic.org/image/ae2506e3-b97d-45d7-a3f9-1bfb1567e1b1/	Unknown (photo), John E. McCormack, Michael G. Harvey, Brant C. Faircloth, Nicholas G. Crawford, Travis C. Glenn, Robb T. Brumfield & T. Michael Keesey	Creative Commons Attribution 3.0 Unported license (https://creativecommons.org/licenses/by/3.0/). Image shrunk and added to phylogeny.
GRUIFORMES	Cranes	http://phylopic.org/image/7f02b605-c87b-4ec2-9e14-011f813c23a4/	Lauren Anderson	No copyright
Opisthocomiformes	Hoatzin	http://phylopic.org/image/79ad5f09-cf21-4c89-8e7d-0c82a00ce728/	Warren H (photography), T. Michael Keesey (vectorization)	Creative Commons Attribution 3.0 Unported license (https://creativecommons.org/licenses/by/3.0/). Image shrunk and added to phylogeny.
OTIDIFORMES	Bustards	http://phylopic.org/image/1b5a326b-40b8-4434-b5ea-881dc2a0e654/	L. Shyamal	Creative Commons Attribution-ShareAlike 3.0 Unported license (https://creativecommons.org/licenses/by-sa/3.0/). Image shrunk and added to phylogeny.
Passeriformes	Perching birds (Ficedula superciliaris)		Michael Toh	CC BY 4.0
Pelecaniformes	Ibis	http://phylopic.org/image/ebd433a5-1cca-4559-a20b-7df17b247c65/	Steven Traver	No copyright
PHAETHONTIFORMES	Tropicbirds	http://phylopic.org/image/9171cd2b-3afc-46f4-9ee1-c6515de0378c/	Paul Baker (photo), John E. McCormack, Michael G. Harvey, Brant C. Faircloth, Nicholas G. Crawford, Travis C. Glenn, Robb T. Brumfield & T. Michael Keesey	Creative Commons Attribution 3.0 Unported license (https://creativecommons.org/licenses/by/3.0/). Image shrunk and added to phylogeny.
PHOENICOPTERIFORMES	Flamingos	http://phylopic.org/image/28473411-c079-4654-bbb7-34a5615bb414/	uncredited	No copyright
PICIFORMES	Woodpeckers	http://phylopic.org/image/ddd5783c-ded5-48f2-a07d-cc37c83b227b/	Steven Traver	No copyright
Podicipediformes	Grebes	http://phylopic.org/image/59be555f-7a96-4608-ab71-35ab4f5e77e1/	Doug Backlund (photo), John E. McCormack, Michael G. Harvey, Brant C. Faircloth, Nicholas G. Crawford, Travis C. Glenn, Robb T. Brumfield & T. Michael Keesey	Creative Commons Attribution 3.0 Unported license (https://creativecommons.org/licenses/by/3.0/). Image shrunk and added to phylogeny.
Procellariiformes	Seabirds	http://phylopic.org/image/e8c26a02-7902-4abe-9b95-918efce22ac7/	Bennet McComish, photo by Avenue	Creative Commons Attribution-shareAlike 3.0 Unported license. Image shrunk and added to phylogeny.
PSITTACIFORMES	Parrots	http://phylopic.org/image/e8addae2-efd7-44e7-8544-9a84ff9e4b31/	Michael Scroggie	No copyright
Pterocliformes	Sandgrouse	http://phylopic.org/image/41440b20-a497-417d-8f11-87428a867fc8/	uncredited	No copyright
RHEIFORMES	Rheas	http://phylopic.org/image/83097107-2510-44e4-b899-273362c7ca62/	Darren Naish (vectorize by T. Michael Keesey)	Creative Commons Attribution 3.0 Unported license (https://creativecommons.org/licenses/by/3.0/). Image shrunk and added to phylogeny.
SPHENISCIFORMES	Penguins	http://phylopic.org/image/21c50828-58d8-42df-9219-2c1b0fb57c99/	Steven Traver	No copyright
STRIGIFORMES	Owls	https://commons.wikimedia.org/wiki/File:Athene_cuniculariaa.jpg	http://www.flickr.com/photos/dariosanches	CC BY-SA 2.0
STRUTHIONIFORMES	Ostriches	http://phylopic.org/image/14ddbf4d-7749-4153-bbe1-8d0c6ffdf142/	Matt Martyniuk (vectorized by T. Michael Keesey)	Creative Commons Attribution-ShareAlike 3.0 Unported license (https://creativecommons.org/licenses/by-sa/3.0/). Image shrunk and added to phylogeny.
SULIFORMES	Frigatebirds	http://phylopic.org/image/ff31c1e8-f24a-49db-9f85-33561bb47020/	Thea Boodhoo (photograph) and T. Michael Keesey (vectorization)	Creative Commons Attribution 3.0 Unported license (https://creativecommons.org/licenses/by/3.0/). Image shrunk and added to phylogeny.
TINAMIFORMES	Tinamous	http://phylopic.org/image/446debec-ca63-4882-801f-beaf479887d5/	Darren Naish (vectorize by T. Michael Keesey)	Creative Commons Attribution 3.0 Unported license (https://creativecommons.org/licenses/by/3.0/). Image shrunk and added to phylogeny.
Trogoniformes	Trogons	http://phylopic.org/image/25400287-1b39-4f8d-aa99-7e08478da5b7/	Keith Murdock (photo), John E. McCormack, Michael G. Harvey, Brant C. Faircloth, Nicholas G. Crawford, Travis C. Glenn, Robb T. Brumfield & T. Michael Keesey	Creative Commons Attribution 3.0 Unported license (https://creativecommons.org/licenses/by/3.0/). Image shrunk and added to phylogeny.
TYRANNIDAE	Perching birds	http://phylopic.org/image/ee6da2e5-95c1-431c-876f-9c6d7650ee97/	Emily Willoughby	Creative Commons Attribution-ShareAlike 3.0 Unported license (https://creativecommons.org/licenses/by-sa/3.0/). Image shrunk and added to phylogeny.
CORVIDAE	Perching birds	http://phylopic.org/image/28951ec2-1ef3-437c-b1dc-4d54010732f7/	L. Shyamal	Creative Commons Attribution-ShareAlike 3.0 Unported license (https://creativecommons.org/licenses/by-sa/3.0/). Image shrunk and added to phylogeny.
TURDIDAE	Perching birds	http://phylopic.org/image/21f57244-905e-424c-a5a2-178b1a31aea7/	Sharon Wegner-Larsen	No copyright
SITTIDAE	Perching birds	http://phylopic.org/image/af5bcc70-fa2d-430c-b61d-fcff61d80d0b/	Alan and Elaine Wilson	Creative Commons Attribution-ShareAlike 3.0 Unported license (https://creativecommons.org/licenses/by-sa/3.0/). Image shrunk and added to phylogeny.
EMBERIZIDAE	Perching birds	http://phylopic.org/image/fb0ae249-66cc-4fce-b668-22ffabcb6bdc/	L. Shyamal	Creative Commons Attribution-ShareAlike 3.0 Unported license (https://creativecommons.org/licenses/by-sa/3.0/). Image shrunk and added to phylogeny.
FRINGILLIDAE	Perching birds (Serinus canaria)	https://en.wikipedia.org/wiki/Atlantic_canary#/media/File:Serinus_canaria_-Parque_Rural_del_Nublo,_Gran_Canaria,_Spain_-male-8a.jpg	Juan Emilio	CC BY-SA 2.0
Sturnidae	Perching birds	http://phylopic.org/image/b8f38fa2-e23c-4efb-b2a0-38dee7ec4efa/	Rafael Maia	No copyright

## Sheet: Fig. S3 Silhouette
Order common name	Link	Author	Copyright
Ostriches	http://phylopic.org/image/14ddbf4d-7749-4153-bbe1-8d0c6ffdf142/	Matt Martyniuk (vectorized by T. Michael Keesey)	Creative Commons Attribution-ShareAlike 3.0 Unported license (https://creativecommons.org/licenses/by-sa/3.0/). Image shrunk and added to phylogeny.
Emus	http://phylopic.org/image/91a77c47-7bcc-469f-ab55-4d28daf7ac7e/	Darren Naish, Nemo, and T. Michael Keesey	Creative Commons Attribution 3.0 Unported license (https://creativecommons.org/licenses/by/3.0/). Image shrunk and added to phylogeny.
Landfowl	http://phylopic.org/image/2de1c95c-7e1f-429b-9c08-17f0a27d176f/	Steven Traver	No copyright
Waterfowl	http://phylopic.org/image/c90266aa-88c4-4a2d-ae52-dfaa1af27c91/	Matt Martyniuk	Creative Commons Attribution 3.0 Unported license (https://creativecommons.org/licenses/by/3.0/). Image shrunk and added to phylogeny.
Pigeons	http://phylopic.org/image/966eed5e-b869-41b4-8de7-32286ae3656a/	Dori <dori@merr.info> (source photo) and Nevit Dilmen	Creative Commons Attribution-ShareAlike 3.0 Unported license (https://creativecommons.org/licenses/by-sa/3.0/). Image shrunk and added to phylogeny.
Cranes	http://phylopic.org/image/7f02b605-c87b-4ec2-9e14-011f813c23a4/	Lauren Anderson	No copyright
Flamingos	http://phylopic.org/image/28473411-c079-4654-bbb7-34a5615bb414/	uncredited	No copyright
Penguins	http://phylopic.org/image/21c50828-58d8-42df-9219-2c1b0fb57c99/	Steven Traver	No copyright
Bee-eaters		Michael Toh	CC BY 4.0
Parrots	http://phylopic.org/image/e8addae2-efd7-44e7-8544-9a84ff9e4b31/	Michael Scroggie	No copyright
Passerines	http://phylopic.org/image/fb0ae249-66cc-4fce-b668-22ffabcb6bdc/	L. Shyamal	Creative Commons Attribution-ShareAlike 3.0 Unported license (https://creativecommons.org/licenses/by-sa/3.0/). Image shrunk and added to phylogeny.
