# Supplementary material for: The avian egg exhibits general allometric invariances in mechanical design
Source: Sci Rep. 2017 Oct 27;7:14205. doi: 10.1038/s41598-017-14552-0 (PMC5660176; doi:10.1038/s41598-017-14552-0)
Supplement: Supplementary file 3 — Dataset 1 [file 41598_2017_14552_MOESM3_ESM.xlsx]

## Sheet: Method1-Freshly laid eggs
Order	Family	Species	Common Name	Number of eggs, n	Egg mass, W (g)	Egg length, B (mm)	Egg breath, A (mm)	Shell thickness, t (mm)	Body mass, M (g)	Stiffness, K (N/mm)	Fracture force (N)	Young's modulus, E (GPa)	Dimensionless number, C	Critical dimensionless number, Ccr	Factor of safety, F.S.
Struthioniformes	Struthionidae	Struthio camelus	Ostrich	7	1465.62	147.715	126.903	1.73371	100000	2515.67	396.744	47.7571	18797.4	6537.8	2.83057
Casuariiformes	Dromaiidae	Dromaius novaehollandiae	Emu	22	622.667	132.593	90.5723	1.03551	50000	1170.48	344.355	31.1269	11704.3	6150.91	1.90878
Galliformes	Cracidae	Crax rubra	Great Curassow	1	241.5	90.1	70.1	0.65	3500	637.534	121.593	39	14397.9	3508.76	4.1034
	Phasianidae	Coturnix coturnix	Common Quail	16	11.28	32.98	25.36	0.18915	142.744	116.77	10.5586	29.2472	20095.6	2895.14	7.40566
	Phasianidae	Gallus gallus domesticus	Chicken	13	58.5286	56.0714	43.1379	0.337429	1156.93	253.794	28.6926	31.8432	14933.6	3111.75	3.68132
	Phasianidae	Meleagris gallopavo	Wild Turkey	13	75.5538	64.6538	46.8692	0.359846	4000	285.142	42.7493	35.2191	12930.8	3125.43	4.54973
	Phasianidae	Chrysolophus pictus	Golden Pheasant	9	26.1727	45.6564	33.6009	0.2582	1029.18	239.075	21.0692	31.9532	23121.2	4400.47	5.50404
	Phasianidae	Pavo cristatus	Indian Peafowl	31	95.6871	69	50.6161	0.492129	4486.73	540.102	67.8943	34.8134	20286.1	5694.74	3.68737
	Phasianidae	Syrmaticus mikado	Mikado Pheasant	8	41.2	49.9387	39.3713	0.250213	1000	170.985	22.9494	32.6257	12728.8	3501.53	3.6406
	Phasianidae	Lophura swinhoii	Swinhoe's Pheasant	14	44.3	53.0206	38.7225	0.295756	1061.66	249.367	30.8817	32.6188	16752.4	3275.11	5.13753
	Phasianidae	Gallus gallus domesticus	Chicken (Japanses bantam)	5	39.96	47.94	38.74	0.322	775	233.638	25.3776	28.1697	18294	2989.34	6.09596
	Phasianidae	Gallus varius	Green Junglefowl	2	32.4	47.35	37.1	0.2415	802.1	147.255	18.4775	31.9007	13336.7	3447.06	3.95207
	Phasianidae	Phasianus colchicus	Common Pheasant	20	29.4545	45.0909	35.3255	0.23635	781.275	159.516	18.2282	30.5587	15189.5	3937.6	4.03059
	Phasianidae	Gallus sonneratii	Gray Junglefowl	2	28.7	46	35.4	0.252	1257.5	184.01	20.973	34.5521	17466.6	4665.37	3.74388
	Phasianidae	Lophura nycthemera	Silver Pheasant	19	46.3842	51.1279	40.5968	0.350895	1341.32	315.505	47.8711	35.3158	21966.3	4015.33	5.50643
Anseriformes	Anatidae	Anas platyrhynchos	Mallard	78	58.7533	60.5414	42.6313	0.293959	1198.98	211.464	25.3207	32.4976	11664.9	2997.71	3.93038
	Anatidae	Anas platyrhynchos domesticus	Duck	1	65	61.575	43.775	0.333	1198.19	320.029	38.53	41	14691.9	2686.79	4.68825
	Anatidae	Anser domestica	Goose	5	147.167	88.3833	56.75	0.562833	3464.24	634.271	70.8083	37.8074	14976.4	2196.19	6.86364
	Anatidae	Cairina moschata	Muscovy Duck	5	63.65	58.725	44.15	0.302625	1166.13	218.05	31.153	36.7374	11495.8	2535.16	4.58158
	Anatidae	Aix galericulata	Mandarin Duck	3	39.3	52.138	38.308	0.26425	562.2	179.945	23.6975	36.5367	13383.4	3665.17	3.61695
	Anatidae	Alopochen aegyptiaca	Egyptian Goose	5	81.5	62.06	48.71	0.363667	2540	230.89	34.9107	31.2333	10842.6	3813.55	2.85067
	Anatidae	Cygnus melancoryphus	Black-necked Swan	2	195.4	90.76	61.95	0.568	2900	454.098	72.242	34.1	9834.5	1722.06	5.73164
	Phasianidae	Aix sponsa	Wood Duck	9	43.9068	51.342	39.6109	0.254025	559.15	186.953	22.9954	34.7191	13089	2398.7	5.47208
Columbiformes	Columbidae	Columba livia	Rock Pigeon	4	18.3889	38.7111	30.1889	0.178778	250	92.0705	7.56167	31.9153	12378.8	2479.41	4.70377
	Columbidae	Columba livia	Fantail Pigeon	2	16.2333	37.88	28.06	0.176667	355	94.7359	8.9475	29.2378	12453.6	3807.92	3.27749
Gruiformes	Gruidae	Balearica regulorum	Gray Crowned-Crane	8	123.922	81.2478	55.27	0.442917	3897.5	355.335	42.3814	29.0723	10862.9	3236.8	3.37497
	Gruidae	Grus antigone	Sarus Crane	2	217.333	106.237	63.93	0.614	7810	598.392	70.411	25.0301	11091.6	3635	3.07439
	Gruidae	Balearica pavonina	Black Crowned-Crane	1	129.3	80.48	56.27	0.479	3986.5	372.543	48.148	27.5368	11335.6	3165.24	3.58127
	Gruidae	Grus japonensis	Red-crowned Crane	2	190	97.12	62.74	0.4805	6040	450.954	58.239	37.95	9574.26	3578.87	2.68982
Phoenicopteriformes	Phoenicopteridae	Phoenicopterus chilensis	Chilean Flamingo	3	151.78	93.92	53.99	0.56	2539.3	480.94	49.82	27.87	9364	1616	6.11
Sphenisciformes	Spheniscidae	Spheniscus demersus	African Penguin	11	79.2273	66.9364	47.1245	0.504273	3074.55	401.809	46.0104	24.7182	17141.2	3974.75	4.31848
Psittaciformes	Psittacidae	Ara ararauna	Blue-and-yellow Macaw	12	29.1467	45.3847	35.168	0.276385	1119.1	188.739	16.6513	29.8465	17528.1	4224.4	4.22766
	Psittacidae	Agapornis fischeri	Fischer's Lovebird	4	3.7575	24.7375	17.555	0.115	50	48.5961	2.077	24.6	16107.9	2500.89	6.59413
	Psittacidae	Eos histrio	Red-and-blue Lory	3	9	31.4733	24.5033	0.134	181	53.5483	3.391	22.9725	11683.7	4155.44	2.80979
	Psittacidae	Agapornis roseicollis	Rosy-faced Lovebird	7	4.025	24.29	17.4862	0.1065	50	51.5532	2.7102	27.9902	16874.1	3273.71	5.20365
	Psittacidae	Agapornis personatus	Yellow-collared Lovebird	8	3.4	23.4489	17.2111	0.112222	50	53.2467	2.21756	24.7375	20527.2	4027.5	5.05519
Coraciiformes	Meropidae	Merops philippinus	Blue-tailed Bee-eater	10	4.93	23.41	20.29	0.11	43.75	43.11	3.22	32.22	15779	2788	3.67
Passeriformes	Sturnidae	Acridotheres javanicus	Javan Myna	1	6.8	36.4	21.18	0.12	100	69.277	3.844	31.3955	12555.4	3125.72	4.0168
	Passeridae	Passer domesticus	House Sparrow	4	1.975	19.8	13.75	0.08875	22	52.3341	1.6925	39.2	25371.7	3407.82	7.58538
	Estrildidae	Padda oryzivora	Java Sparrow	20	1.91364	18.1186	13.9627	0.081	25.381	43.7016	1.73089	33.0489	24883.3	4392.15	5.95501
	Estrildidae	Lonchura punctulata	Scaly-breasted Munia	3	1.7025	17.5275	13.6075	0.07775	12	40.5844	1.40167	29.0667	25790.6	4101.48	6.30275
	Fringillidae	Serinus canaria	Island Canary	3	2.1	19.78	14.17	0.067	17	22.1341	0.96	19.8667	10832.9	2249.41	4.79848

## Sheet: Method2-Published egg data
Order	Family	Species	Common Name	Egg mass, W (g)	Egg length, B (mm)	Egg breath, A (mm)	Shell thickness, t (mm)	Body mas, M (g)	Stiffness, K (N/mm)	Dimensionless number, C	Critical dimensionless number, Ccr	Factor of safety, F.S.
Procellariiformes	Diomedeidae	Diomedea exulans	Wandering Albatross	455	129.5	79.7	0.58	8190	295.492	3185.53	1476.15	2.158
	Diomedeidae	Phoebastria nigripes	Black-footed Albatross	286	108.2	69.2	0.5	3195	408.955	6328.41	1317.03	4.80508
	Diomedeidae	Phoebetria palpebrata	Light-mantled Albatross	243	104	64.5	0.48	3150	329.76	5428.47	1373.92	3.95108
	Procellariidae	Bulweria bulwerii	Bulwer's Petrel	21	42.4	31	0.19	99	92.8714	10023.5	1994.53	5.0255
	Procellariidae	Fulmarus glacialis	Northern Fulmar	98	74	50.5	0.39	613	328.846	11564.2	1296.81	8.91746
	Procellariidae	Macronectes giganteus	Southern Giant Petrel	237	104.4	65.9	0.58	4395	619.056	10865.6	1937.47	5.60811
	Procellariidae	Puffinus assimilis	Little Shearwater	32	50.8	35.3	0.21	226	103.471	7931.51	1343.42	5.90397
	Hydrobatidae	Hydrobates pelagicus	European Storm-petrel	6.8	27.7	21.3	0.12	25.2	91.87	22128.1	2982.42	7.4195
	Hydrobatidae	Oceanodroma furcata	Fork-tailed Storm Petrel	12.1	33.9	25.7	0.15	54.4	65.7068	10580.1	1228.16	8.61465
	Oceanitidae	Oceanites oceanicus	Wilson's Storm-petrel	9.4	32.7	23.3	0.123	32	66.5367	11751.6	2176.85	5.39846
Sphenisciformes	Spheniscidae	Eudyptula minor	Little Penguin	55	56.6	42.5	0.32	1110	203.439	11804.1	2806.57	4.20589
	Spheniscidae	Aptenodytes patagonicus	King Penguin	306	104.5	75.8	0.8	11751	764.789	13741.8	3437.16	3.998
Gaviiformes	Gaviidae	Gavia adamsii	Yellow-billed Loon	160	89	56.6	0.53	5000	511.925	11516.7	2527.58	4.55643
	Gaviidae	Gavia immer	Common Loon	167	90.3	57.6	0.58	4980	574.463	12638.7	2076.95	6.08523
	Gaviidae	Gavia pacifica	Pacific Loon	95	78	47	0.37	1668.5	340.976	10164.9	2158.21	4.70986
Gruiformes	Rallidae	Aramides cajaneus	Grey-necked Wood-rail	31	48.2	34.2	0.23	397	173.622	13590.9	2195.75	6.18964
	Rallidae	Fulica americana	American Coot	28.9	48.5	33	0.27	642	201.719	15672.4	2921.79	5.36396
	Rallidae	Neocrex erythrops	Paint-billed Crake	8	29.7	22.2	0.13	58.3	64.3104	13339.5	2134.19	6.25039
	Rallidae	Porzana carolina	Sora	8.9	31.6	22.6	0.17	74.8	124.783	22661.9	2070.94	10.9428
	Rallidae	Rallus elegans	King Rail	23	44.1	31.3	0.23	361	135.853	13121.7	2030.53	6.46224
	Rallidae	Rallus limicola	Virginia Rail	10.5	32	24	0.17	84.1	108.417	18585.7	1651.87	11.2513
	Rallidae	Rallus longirostris	Mangrove Rail	21	42	30.1	0.24	290	174.967	17973	2460.43	7.30481
	Gruidae	Grus virgo	Demoiselle Crane	128	83	53.4	0.57	2417	665.551	17863.9	2679.32	6.66731
	Gruidae	Grus americana	Whooping Crane	209	99	62.7	0.54	5826	452.537	8598.2	2883.63	2.98173
	Gruidae	Antigone canadensis	Sandhill Crane	190	95.5	61	0.52	3165	407.509	8356.8	2504.86	3.33623
Podicipediformes	Podicipedidae	Aechmophorus occidentalis	Western Grebe	43.5	58.1	37.7	0.33	1314	355.586	19996.9	3318.47	6.02595
	Podicipedidae	Podiceps nigricollis	Black-necked Grebe	21	43.8	30.2	0.22	430.5	151.824	15054.3	2348.78	6.40942
Phoenicopteriformes	Phoenicopteridae	Phoenicopterus ruber	American Flamingo	142	90.5	55	0.6	3035	868.95	20454.2	2281.49	8.96531
Anseriformes	Anhimidae	Anhima cornuta	Horned Screamer	155	83.5	58.1	0.46	3150	345.672	9015.67	2470.62	3.64915
	Anhimidae	Chauna chavaria	Northern Screamer	184	91.1	61	0.44	2604	318.149	7062.42	2305.97	3.06267
	Anatidae	Cygnus columbianus	Tundra Swan	280	106.9	68.2	0.76	6750	814.434	12655.8	5241.33	2.41461
	Anatidae	Aix sponsa	Wood Duck	44	51.2	38.8	0.32	658	180.784	12080.9	2751.95	4.38995
	Anatidae	Anas acuta	Northern Pintail	45	54.5	38.2	0.27	947	171.968	10232.1	3475.74	2.94386
	Anatidae	Anas crecca	Eurasian Teal	30	45.8	34.2	0.26	340	157.718	13426	3609.1	3.72005
	Anatidae	Anas cyanoptera	Cinnamon Teal	32	47.7	34.7	0.27	378	209.065	16492	2310.33	7.13836
	Anatidae	Anas discors	Blue-winged Teal	29	46.6	33.4	0.26	260	175.072	14452	2251.71	6.41821
	Anatidae	Anas platyrhynchos	Mallard	54	56.8	41.2	0.31	1082	197.676	10939.7	2965.51	3.689
	Anatidae	Anas rubripes	American Black Duck	63	59.6	43.3	0.34	1250	260.345	12999.8	3040.68	4.27531
	Anatidae	Branta canadensis	Canada Goose	163	86	58.2	0.62	2936	593.742	14346.9	2991.7	4.79557
	Anatidae	Branta bernicla	Brent Goose	91	75	47	0.34	1300	340.145	11009.2	2555.9	4.30738
	Anatidae	Anser albifrons	Greater White-fronted Goose	125	79	53.3	0.47	2212	397.897	11446.9	2892.51	3.95743
	Anatidae	Bucephala clangula	Common Goldeneye	57	59.2	42.6	0.39	916	327.864	17632.6	2614.36	6.7445
	Anatidae	Cairina moschata	Muscovy Duck	74	64	46	0.4	2450	371.221	16585.8	4500.01	3.68572
	Anatidae	Dendrocygna autumnalis	Black-bellied Whistling-duck	40	50.5	37.5	0.39	778	337.785	23515.3	3730.51	6.30353
	Anatidae	Dendrocygna bicolor	Fulvous Whistling-duck	51	53.7	40.9	0.37	756	301.826	18435.6	4119.81	4.47487
	Anatidae	Histrionicus histrionicus	Harlequin Duck	53	57.5	41.2	0.25	564	182.876	10186.1	2528.75	4.02812
	Anatidae	Clangula hyemalis	Long-tailed Duck	43	53.7	38.4	0.26	873	155.244	9913.64	4478.79	2.21346
	Anatidae	Mergus merganser	Goosander	82	67.5	46.5	0.41	1470	352.318	13763.3	3248.89	4.23631
	Anatidae	Mergus serrator	Red-breasted Merganser	72	64.9	45.1	0.34	1022	291.467	12687.2	3965.76	3.19919
	Anatidae	Netta rufina	Red-crested Pochard	56	57.8	41.5	0.34	1118	291.825	15527.6	3945.29	3.93572
	Anatidae	Oxyura jamaicensis	Ruddy Duck	73	62.3	45.7	0.44	608	348.476	16002.7	2374.95	6.73813
	Anatidae	Somateria mollissima	Common Eider	110	77	51.5	0.37	2066	270.541	8471.56	2880.22	2.94129
	Anatidae	Somateria fischeri	Spectacled Eider	73	66.2	44.7	0.32	1558	302.149	12492.7	4299.88	2.90535
Ciconiiformes	Ciconiidae	Ciconia ciconia	White Stork	110	73	51.8	0.53	3448	432.543	14453.5	3281.3	4.40481
	Ciconiidae	Mycteria americana	Wood Stork	80	68	46	0.48	2558.5	432.656	16829.1	3512.4	4.79132
	Ciconiidae	Mycteria ibis	Yellow-billed Stork	71	66	44	0.44	2169	378.472	15636.4	3186.99	4.90632
Pelecaniformes	Threskiornithidae	Platalea ajaja	Roseate Spoonbill	68	65.2	43.8	0.38	1490	294.884	12759.8	2606.84	4.89474
	Threskiornithidae	Plegadis falcinellus	Glossy Ibis	38	52.2	36.9	0.27	633.75	216.469	14859.2	2694.89	5.51382
	Ardeidae	Ardea cinerea	Grey Heron	61	61	43	0.3	1443	153.756	7640.3	3208.48	2.38128
	Ardeidae	Ardea herodias	Great Blue Heron	74	65	45.8	0.37	2295	294.153	12828	3513.32	3.65124
	Ardeidae	Ardeola ralloides	Squacco Heron	16	38.5	28.3	0.16	287	87.1567	11331.6	3522.56	3.21687
	Ardeidae	Botaurus lentiginosus	American Bittern	36	48.8	36.8	0.22	706	165.388	12749.1	3576.74	3.56443
	Ardeidae	Bubulcus ibis	Cattle Egret	26	44.8	33.3	0.2	366	106.111	10101.8	2773.21	3.64264
	Ardeidae	Butorides virescens	Green-backed Heron	18	38.9	30	0.17	212	109.21	14037.2	3103.52	4.523
	Ardeidae	Egretta caerulea	Little Blue Heron	25	43.4	32.9	0.19	339.5	114.508	11423.5	2640.31	4.32658
	Ardeidae	Egretta thula	Snowy Egret	24	43	32.4	0.18	371	86.3544	8784.05	2597.38	3.38189
	Ardeidae	Egretta tricolor	Tricolored Heron	26	45	32.7	0.19	374.5	116.651	10661	2809.47	3.79467
	Ardeidae	Ixobrychus exilis	Least Bittern	10	31.5	24.2	0.12	86.3	56.6512	10532.5	2678.72	3.9319
	Ardeidae	Nyctanassa violacea	Yellow-crowned Night-heron	38	51.2	36.8	0.25	682.5	169.946	11829.1	2767.7	4.27398
	Ardeidae	Nycticorax nycticorax	Black-crowned Night-heron	34	50	35.5	0.22	810	126.194	9355.08	3658.4	2.55715
	Pelecanidae	Pelecanus erythrorhynchos	American White Pelican	150	87	56	0.56	5650	555.741	13354.8	4208.63	3.1732
	Pelecanidae	Pelecanus occidentalis	Brown Pelican	112	78.7	50.5	0.47	3438	435.033	12586.7	3106.8	4.05133
Phaethontiformes	Phaethontidae	Phaethon aethereus	Red-billed Tropicbird	62	59.8	43.6	0.32	750	246.095	12617.8	1724.72	7.31583
Suliformes	Sulidae	Morus bassanus	Northern Gannet	106	78.5	49.8	0.56	2999.5	633.223	18873	3269.83	5.77186
	Anhingidae	Anhinga anhinga	Anhinga	35	52.8	35	0.3	1235	311.192	20628.3	5501.73	3.74942
	Fregatidae	Fregata magnificens	Magnificent Frigatebird	74	68.2	47.2	0.3	1584.5	173.756	7670.2	2606.86	2.94231
	Phalacrocoracidae	Phalacrocorax auritus	Double-crested Cormorant	48	60.7	38.3	0.39	1960	390.63	19666.8	3629.05	5.41927
	Phalacrocoracidae	Phalacrocorax carbo	Great Cormorant	53	63.3	39.4	0.4	2109.5	413.642	19139.8	4414.93	4.33525
Charadriiformes	Burhinidae	Burhinus oedicnemus	Eurasian Thick-knee	42	53.5	38.5	0.28	459	219.509	14480.1	1600.4	9.04779
	Charadriidae	Pluvialis squatarola	Grey Plover	34.2	52	36.3	0.18	250	93.8017	6950.16	991.073	7.01276
	Charadriidae	Pluvialis dominica	American Golden Plover	26	48	32.8	0.16	151.5	87.9058	7577.93	882.363	8.58823
	Charadriidae	Charadrius alexandrinus	Kentish Plover	8.9	32.6	23.3	0.145	42.3	115.146	21545.4	1736.45	12.4077
	Charadriidae	Charadrius semipalmatus	Semipalmated Plover	9.5	33.4	23.8	0.12	46.75	65.66	11721.5	1422	8.24301
	Charadriidae	Charadrius vociferus	Killdeer	14.5	38	27	0.15	96.55	74.439	9848.64	1623.75	6.06537
	Recurvirostridae	Himantopus mexicanus	Black-necked Stilt	22	44.3	31	0.19	170	134.132	13226.1	1454.81	9.09129
	Recurvirostridae	Recurvirostra americana	American Avocet	28.7	49.5	33.5	0.21	253	161.392	12749.3	1248.9	10.2084
	Jacanidae	Hydrophasianus chirurgus	Pheasant-tailed Jacana	14.1	37.4	27.6	0.148	163.5	84.8241	12253.1	1602.26	7.6474
	Jacanidae	Jacana spinosa	Northern Jacana	8.3	30.2	23	0.15	95.45	99.8542	21073.5	3654.7	5.76614
	Scolopacidae	Xenus cinereus	Terek Sandpiper	13.5	38.1	26.5	0.14	78.8	74.3012	10144.5	1474.28	6.88094
	Scolopacidae	Actitis hypoleucos	Common Sandpiper	12.5	36.1	25.8	0.12	48	46.8902	6916.79	1331.08	5.19636
	Scolopacidae	Tringa solitaria	Solitary Sandpiper	12	36	25.8	0.12	48.4	52.7754	8131.81	1036.23	7.84751
	Scolopacidae	Tringa erythropus	Spotted Redshank	24.5	47.1	32.3	0.15	158	64.2022	5804.54	1047.03	5.54381
	Scolopacidae	Tringa nebularia	Common Greenshank	30.5	50.8	34.5	0.17	187	97.1333	7461.78	1030.77	7.23906
	Scolopacidae	Tringa flavipes	Lesser Yellowlegs	17.5	41.8	28.8	0.14	77.5	63.4805	7197.98	1563.65	4.60333
	Scolopacidae	Bartramia longicauda	Upland Sandpiper	25.2	44.8	33	0.2	159	112.914	10891.8	1877.42	5.80144
	Scolopacidae	Numenius americanus	Long-billed Curlew	73	65.5	46.8	0.28	586.5	179.663	8229.75	1249.37	6.58712
	Scolopacidae	Limosa lapponica	Bar-tailed Godwit	37	54	37.3	0.18	292.5	82.4707	5742.78	910.734	6.30566
	Scolopacidae	Arenaria interpres	Ruddy Turnstone	17.9	40.7	29.2	0.15	136	74.3594	8702.7	1564.96	5.56096
	Scolopacidae	Calidris ptilocnemis	Rock Sandpiper	13.3	37.8	26.5	0.12	96.4	53.9828	7540.56	1507.07	5.00344
	Scolopacidae	Calidris alpina	Dunlin	10.2	34.6	24.3	0.11	57.55	52.9574	8860.59	1344.59	6.58983
	Scolopacidae	Calidris falcinellus	Broad-billed Sandpiper	8.6	32.2	22.9	0.1	37.1	44.2703	8383.56	1524.84	5.49801
	Scolopacidae	Calidris pugnax	Ruff	21	43.5	30.6	0.14	136	64.8715	6649.49	1428.45	4.65504
	Scolopacidae	Gallinago gallinago	Common Snipe	16.5	39.5	28.5	0.14	105	66.0777	8235	1199.96	6.86272
	Glareolidae	Cursorius cursor	Cream-coloured Courser	13.7	34.8	26.8	0.17	138	98.0106	14765.3	2084.21	7.08438
	Glareolidae	Glareola nordmanni	Black-winged Pratincole	11	32.5	24.8	0.14	97.2	73.2094	12594.9	2461.88	5.11596
	Laridae	Creagrus furcatus	Swallow-tailed Gull	73	65.7	45.3	0.31	687	189.66	8114.91	1352.53	5.99981
	Laridae	Rissa brevirostris	Red-legged Kittiwake	49.3	56	40.8	0.23	377	151.194	9116.32	1835.57	4.96648
	Laridae	Xema sabini	Sabine's Gull	24	45	32	0.17	198	104.123	9872.37	1803.03	5.47544
	Laridae	Larus delawarensis	Ring-billed Gull	57	59.2	42.4	0.28	518.5	199.766	10642.8	1793.45	5.93426
	Laridae	Larus argentatus	European Herring Gull	92	70.5	49.1	0.32	1085	197.474	7340.01	1699.53	4.31885
	Laridae	Anous stolidus	Brown Noddy	35.2	51.8	35.8	0.25	189	145.796	10248	1124.55	9.11297
	Laridae	Anous minutus	Black Noddy	23.9	44.9	31.8	0.19	116	123.078	11598.2	1271.28	9.12329
	Laridae	Sternula antillarum	Least Tern	9	31.4	23.4	0.14	48.1	87.9222	17035.6	1672.66	10.1848
	Laridae	Gelochelidon nilotica	Common Gull-billed Tern	31.5	49	35	0.21	233	128.757	10218.8	1625.1	6.28813
	Laridae	Hydroprogne caspia	Caspian Tern	65	63.8	44.2	0.3	655	175.387	8262.45	1581.06	5.22589
	Laridae	Chlidonias leucopterus	White-winged Tern	11.4	34.6	25	0.14	54.2	86.5577	13715.3	1190.26	11.523
	Laridae	Sterna hirundo	Common Tern	20.2	41.3	30.5	0.17	120	87.195	9722.77	1365.16	7.12205
	Laridae	Sterna paradisaea	Arctic Tern	19	40.8	29.7	0.16	110	155.046	17642.5	2811.68	6.27471
	Laridae	Sterna forsteri	Forster's Tern	21.2	42.8	30.7	0.17	149	84.823	8810.7	1187.69	7.41833
	Laridae	Thalasseus elegans	Elegant Tern	39.3	53	37.5	0.27	260	218.72	14766.7	2353.3	6.27489
	Laridae	Rynchops niger	Black Skimmer	26.5	44.5	33.3	0.19	301.5	94.6796	8903.06	2155.16	4.13103
	Stercorariidae	Stercorarius skua	Great Skua	91	70.3	49.6	0.33	1340	233.314	8972.37	2034.61	4.40986
	Stercorariidae	Stercorarius longicaudus	Long-tailed Jaeger	41	55.1	38.5	0.21	288.5	117.534	7711.7	1563.65	4.93185
	Alcidae	Uria aalge	Common Murre	108	81.7	50	0.56	992.5	582.035	16490.9	1372.1	12.0187
	Alcidae	Uria lomvia	Thick-billed Murre	106	80.2	50	0.55	964	585.892	17229.7	1182.91	14.5656
	Alcidae	Alca torda	Razorbill	90	75.3	47.6	0.46	726	424.265	14184.5	1122.21	12.6397
	Alcidae	Pinguinus impennis	Great auk	372	124	75.8	0.74	5000	666.305	8299.4	1097.81	7.55996
	Alcidae	Cepphus columba	Pigeon Guillemot	55	60.5	41.2	0.33	530	263.692	13451.6	1550.4	8.6762
	Alcidae	Synthliboramphus antiquus	Ancient Murrelet	46	61	38.4	0.25	207	206.807	10867.8	1363.61	7.96984
	Alcidae	Ptychoramphus aleuticus	Cassin's Auklet	28	46.7	33.7	0.22	184	126.88	11019.9	1501.77	7.33791
	Alcidae	Cerorhinca monocerata	Rhinoceros Auklet	77	68.7	46.3	0.32	483	199.782	8096	1024.89	7.89942
	Alcidae	Fratercula arctica	Atlantic Puffin	64	63	44	0.3	381	173.166	8314.69	1236.53	6.72422
	Alcidae	Fratercula cirrhata	Tufted Puffin	91	72	49.3	0.37	773	277.508	10294.3	1428.82	7.20473
Struthioniformes	Struthionidae	Struthio camelus	Common Ostrich	1600	158.5	131	1.92	111000	1827.92	12369.4	5481.9	2.25641
Rheiformes	Rheidae	Rhea americana	Greater Rhea	525	128	86	0.9	23000	875.632	9637.17	3440.98	2.8007
Casuariiformes	Casuariidae	Casuarius casuarius	Southern Cassowary	644	135	92.1	0.97	44000	933.571	9108.5	4291.93	2.12224
	Dromaiidae	Dromaius novaehollandiae	Emu	610	136	89	0.94	34200	842.47	8043.88	3982.15	2.01998
Apterygiformes	Apterygidae	Apteryx australis	Southern Brown Kiwi	434	125.8	78.5	0.5	2330	347.747	3924.93	1407.44	2.7887
Aepyornithiformes	Aepyornithidae	Aepyornis maximus	Great Elephantbird	9120	303	224	3.8	450000	6605.23	11993.5	5953.04	2.01469
Tinamiformes	Tinamidae	Tinamus major	Great Tinamou	70	58.4	46.7	0.28	1028	168.409	8984.39	2535.58	3.54333
	Tinamidae	Crypturellus soui	Little Tinamou	20	40	30.7	0.21	217	110.859	13060.5	5096.08	2.56285
	Tinamidae	Crypturellus undulatus	Undulated Tinamou	44	49	41	0.22	567	103.743	8088.68	3606.15	2.24302
	Tinamidae	Crypturellus cinnamomeus	Thicket Tinamou	35	45.7	38	0.2	422	111.283	10046.4	3657.79	2.74658
	Tinamidae	Eudromia elegans	Elegant Crested Tinamou	45	54.2	39.2	0.24	850	157.544	9925.72	3148.62	3.1524
Galliformes	Megapodiidae	Macrocephalon maleo	Maleo	222	105.6	61.7	0.38	1564	214.842	3488.78	1089.6	3.20188
	Cracidae	Ortalis vetula	Plain Chachalaca	58	59.1	41.7	0.54	563	574.441	29140.8	3693.37	7.89004
	Numididae	Numida meleagris	Helmeted Guineafowl	39.4	49.3	37.5	0.25	1299	172.12	12460.9	4308.94	2.89187
	Odontophoridae	Oreortyx pictus	Mountain Quail	12.8	34.6	26.9	0.19	233	112.322	18352	5314.15	3.45343
	Odontophoridae	Callipepla californica	California Quail	9	30.9	23.8	0.19	174	120.961	24637.7	5417.46	4.54782
	Odontophoridae	Colinus virginianus	Northern Bobwhite	8.9	30.2	24	0.18	178	129.273	27703.4	4752.99	5.82863
	Odontophoridae	Cyrtonyx montezumae	Montezuma Quail	10.1	31.9	24.7	0.18	186	126.812	24012.8	3923.7	6.11992
	Phasianidae	Alectoris graeca	Rock Partridge	19.7	40.5	30.4	0.29	615	236.296	27370.5	3944.79	6.9384
	Phasianidae	Francolinus francolinus	Black Francolin	23.5	41.8	32.7	0.3	453	203.172	22116.4	3372.38	6.5581
	Phasianidae	Ammoperdix griseogularis	See-see Partridge	12.3	35.2	25.8	0.21	203	142.335	21882.8	3518.31	6.2197
	Phasianidae	Tragopan caboti	Cabot's Tragopan	47.2	53.8	40.1	0.36	1150	240.306	15217	3521.19	4.32156
	Phasianidae	Lophura swinhoii	Swinhoe's Pheasant	43	52.2	38.6	0.34	1100	254.483	16892.5	3054.14	5.53103
	Phasianidae	Crossoptilon mantchuricum	Brown Eared Pheasant	51.6	56	40.9	0.41	1900	328.908	19040.7	6270.6	3.03651
	Phasianidae	Catreus wallichii	Cheer Pheasant	43.8	53	39	0.31	1446	243.161	15932.1	4448.82	3.58119
	Phasianidae	Syrmaticus ellioti	Elliot's Pheasant	29.5	45	34.4	0.32	1017	237.686	21187.8	4034.97	5.25105
	Phasianidae	Phasianus colchicus	Common Pheasant	31.5	45.1	35.8	0.3	1135	198.468	17904.8	4616.96	3.87805
	Phasianidae	Argusianus argus	Great Argus	77	65.9	46.6	0.31	1994	207.286	8870.84	4191.61	2.11633
	Phasianidae	Pavo muticus	Green Peafowl	112	73.2	53.8	0.55	2768	517.065	18255	4655.47	3.92118
	Phasianidae	Tetrao urogallus	Western Capercaillie	53	57.2	41.6	0.31	2950	269.284	15371.8	6515.7	2.3592
	Phasianidae	Lyrurus tetrix	Black Grouse	36.1	51.2	36.9	0.25	1082	182.201	13422.2	2846.3	4.71568
	Phasianidae	Tetrastes bonasia	Hazel Grouse	19	39.7	28.8	0.19	429	129.076	14193.4	6517.12	2.17787
	Phasianidae	Bonasa umbellus	Ruffed Grouse	20	40.3	30	0.26	532	226.155	25253	4703.36	5.36914
	Phasianidae	Centrocercus urophasianus	Sage Grouse	43	55	37.8	0.31	2467	300.961	18182.9	6548.22	2.77677
	Phasianidae	Lagopus lagopus	Willow Ptarmigan	21.5	42.5	30.8	0.21	569	132.327	13738	4606.93	2.98202
	Phasianidae	Tympanuchus cupido	Greater Prairie Chicken	27	44.7	33.5	0.29	864	243.435	22636	4612.32	4.90774
	Phasianidae	Meleagris gallopavo	Wild Turkey	71.5	62	45.8	0.39	6050	337.282	15959.8	6258.51	2.55009
Accipitriformes	Cathartidae	Coragyps atratus	Black Vulture	103	75.6	50.9	0.41	1640	285.946	9513.93	1668.19	5.70314
	Cathartidae	Cathartes aura	Turkey Vulture	94	71.9	49.8	0.4	1430	306.468	11245.7	2009.4	5.59653
	Cathartidae	Gymnogyps californianus	California Condor	280	110.2	66.7	0.92	8450	1242.31	17911.9	2945.27	6.08156
	Pandionidae	Pandion haliaetus	Western Osprey	70	61	45.6	0.45	1485.5	365.941	17820.2	3185.51	5.59415
	Accipitridae	Pernis apivorus	European Honey Buzzard	49	51.5	41.3	0.29	758	154.936	10472.5	2791.87	3.75106
	Accipitridae	Elanoides forficatus	Swallow-tailed Kite	36.5	47.1	37.4	0.26	392	132.684	10795.6	1799.89	5.99795
	Accipitridae	Elanus leucurus	White-tailed Kite	25	42.5	32.5	0.22	346	141.396	14056.4	3070.73	4.57754
	Accipitridae	Rostrhamus sociabilis	Snail Kite	32.5	44.3	36.3	0.27	420	188.428	17245.3	3054.72	5.64546
	Accipitridae	Milvus migrans	Black Kite	56	54	43	0.36	567	286.133	17495.4	2494.78	7.0128
	Accipitridae	Haliaeetus leucoryphus	Pallas's Fish Eagle	117	70.2	54.8	0.54	2902	421.429	15408.6	3555.96	4.33316
	Accipitridae	Haliaeetus leucocephalus	Bald Eagle	117	70.5	54.2	0.57	4740	491.119	17490.8	4309.06	4.05907
	Accipitridae	Neophron percnopterus	Egyptian Vulture	94	66	50.4	0.47	2082	260.052	10647.5	2920.1	3.64629
	Accipitridae	Gyps fulvus	Griffon Vulture	252	92.4	69.7	0.67	7436	530.426	11066.7	3286.21	3.36762
	Accipitridae	Aegypius monachus	Cinereous Vulture	243	90	69.7	0.73	9625	565.302	12557.3	4130.95	3.03981
	Accipitridae	Circaetus gallicus	Short-toed Snake Eagle	136	73.5	57.8	0.46	1699.5	328.409	10976	2731.27	4.01865
	Accipitridae	Circus aeruginosus	Western Marsh Harrier	40	50	38.6	0.32	711.5	234.756	17488.9	3973.49	4.4014
	Accipitridae	Accipiter cooperii	Cooper's Hawk	40	49	38.4	0.31	439	190.577	14337.6	3108.15	4.61291
	Accipitridae	Accipiter striatus	Sharp-shinned Hawk	19.3	37.5	30.4	0.23	138.5	137.024	17496.7	2235.05	7.82831
	Accipitridae	Accipiter gentilis	Northern Goshawk	67	58.7	45.2	0.4	1024.5	276.36	14356.2	3126.39	4.59195
	Accipitridae	Buteogallus anthracinus	Common Black Hawk	65	57.4	45	0.25	996	113.308	6149.79	2502.01	2.45794
	Accipitridae	Parabuteo unicinctus	Harris's Hawk	52	53.4	42	0.35	844	219.226	13926.7	3200.01	4.35207
	Accipitridae	Buteo lineatus	Red-shouldered Hawk	57	54.8	43.3	0.34	607	215.87	12957.2	2364.66	5.47953
	Accipitridae	Buteo platypterus	Broad-winged Hawk	42	48.7	39.2	0.32	455	192.235	14442	2225.17	6.49029
	Accipitridae	Buteo swainsoni	Swainson's Hawk	61	56.6	44.1	0.37	958.5	279.615	15750.4	2962.33	5.31689
	Accipitridae	Buteo jamaicensis	Red-tailed Hawk	73	59.5	47.2	0.39	1126	332.414	17049.9	3069.6	5.55445
	Accipitridae	Buteo lagopus	Rough-legged Buzzard	60	55.3	44.3	0.36	956	250.35	14807.4	2590.31	5.71647
	Accipitridae	Aquila chrysaetos	Golden Eagle	152	76.7	59.4	0.55	4263.5	498.87	15098.1	2608.19	5.78872
	Accipitridae	Hieraaetus pennatus	Booted Eagle	62	55	45	0.35	834.5	219.054	13008.3	2442.04	5.32682
	Sagittariidae	Sagittarius serpentarius	Secretary-bird	130	78	57	0.55	4017	522.398	16738.4	3836.21	4.36326
Falconiformes	Falconidae	Falco sparverius	American Kestrel	15.7	35	28.5	0.18	115.5	105.304	15565.7	2511.76	6.19713
	Falconidae	Falco eleonorae	Eleonora's Falcon	26	42.2	33.1	0.23	390	141.767	14156.2	2908.02	4.86798
	Falconidae	Falco columbarius	Merlin	21.5	40	31	0.22	190.5	157.55	17605.3	2359.4	7.46177
	Falconidae	Falco peregrinus	Peregrine Falcon	48	52	40.9	0.32	778.5	177.605	11903	2574.34	4.6237
	Falconidae	Falco mexicanus	Prairie Falcon	49	52.3	40.8	0.35	734	210.711	13687	2439.79	5.60993
Otidiformes	Otididae	Otis tarda	Great Bustard	143	79.5	56.9	0.56	7895.5	537.118	15296.5	5502.71	2.77981
	Otididae	Tetrax tetrax	Little Bustard	41	52.1	38.1	0.29	833.5	205.745	13981.6	3742.44	3.73597
Eurypygiformes	Rhynochetidae	Rhynochetos jubatus	Kagu	72.5	62	46.2	0.24	860	130.868	6214.26	1797.68	3.45683
Pterocliformes	Pteroclidae	Syrrhaptes paradoxus	Pallas's Sandgrouse	21	42.5	29.5	0.18	256	125.014	12189.8	2212.48	5.50957
	Pteroclidae	Pterocles orientalis	Black-bellied Sandgrouse	28	47.5	32.4	0.22	230	169.408	13371.2	1954.24	6.84217
Psittaciformes	Cacatuidae	Cacatua sanguinea	Little Corella	17.1	39.4	28.6	0.24	525	210.264	25527.3	4419.72	5.77578
	Psittaculidae	Melopsittacus undulatus	Budgerigar	2.15	18.1	14.8	0.1	29	53.1064	29891.9	5197.31	5.75141
	Psittacidae	Aprosmictus erythropterus	Red-winged Parrot	10.8	30.8	25.4	0.19	136	114.783	22262.4	4113.56	5.41195
	Psittacidae	Agapornis roseicollis	Rosy-faced Lovebird	3.95	23.8	17.6	0.12	54.5	79.7855	26289.1	5083.79	5.17116
	Psittacidae	Psittacus erithacus	Grey Parrot	18.7	38.5	30.1	0.22	333	129.162	16254.2	3777.43	4.30298
	Psittacidae	Amazona ochrocephala	Yellow-crowned Amazon	15.9	36.4	28.5	0.2	440	103.492	14524.4	4613.54	3.14821
Strigiformes	Tytonidae	Tyto alba	Western Barn Owl	24	41.5	32.5	0.24	350	157.958	16751.4	2872.23	5.83217
	Strigidae	Bubo virginianus	Great Horned Owl	63.4	55	45.9	0.36	1354.5	223.937	13530.1	3938.63	3.43522
	Strigidae	Glaucidium brasilianum	Ferruginous Pygmy Owl	9.4	28.5	24.7	0.17	70.75	108.349	24674.3	3419.9	7.21492
	Strigidae	Micrathene whitneyi	Elf Owl	7.3	26.8	23.2	0.13	41	61.6824	16969.9	3848.41	4.40959
	Strigidae	Strix varia	Barred Owl	47.2	49	42	0.31	716.5	165.822	12647.5	3531.55	3.58128
	Strigidae	Asio otus	Long-eared Owl	23	40.3	32.3	0.21	299	133.121	14983.7	3496.82	4.28495
	Strigidae	Asio flammeus	Short-eared Owl	21.3	40	31.3	0.2	346.5	123.4	14189.4	4097.03	3.46335
	Strigidae	Aegolius funereus	Boreal Owl	12.4	32.5	26.5	0.18	134	102.295	17825.6	3563.01	5.00294
	Strigidae	Aegolius acadicus	Northern Saw-whet Owl	10.2	30	25	0.17	104.2	85.142	17390.1	3636.36	4.78228
Columbiformes	Columbidae	Columba livia	Rock Dove	17.8	39.1	29.1	0.18	355	110.67	13465.4	2687.6	5.01019
	Columbidae	Patagioenas leucocephala	White-crowned Pigeon	14.3	36.5	26.9	0.19	242	121.87	16895.6	2559.68	6.60065
	Columbidae	Zenaida asiatica	White-winged Dove	7.8	30	22	0.13	153	83.4276	17256	3900.05	4.42455
	Columbidae	Zenaida macroura	Mourning Dove	6.9	28.4	21.4	0.11	119	43.1247	10078.3	3615.35	2.78764
	Columbidae	Ectopistes migratorius	Passenger Pigeon	14.7	38	26.8	0.17	300	100.882	12971.2	3627.3	3.57599
	Columbidae	Geotrygon montana	Ruddy Quail-Dove	7	28.3	21.5	0.12	115	62.1936	14512.4	5320.48	2.72764
Cuculiformes	Cuculidae	Cuculus canorus	Common Cuckoo	3.26	22.3	16.5	0.1	112	51.7783	19390.7	5643.31	3.43604
	Cuculidae	Coccyzus americanus	Yellow-billed Cuckoo	9.1	30.6	23.1	0.13	64	70.2028	13452.9	2055.48	6.5449
	Cuculidae	Guira guira	Guira Cuckoo	21	40.7	30.2	0.23	141	118.581	12653.6	2029.18	6.23584
	Cuculidae	Geococcyx californianus	Greater Roadrunner	19.2	39.3	30.2	0.19	376	132.529	16018.8	2451.57	6.5341
	Cuculidae	Crotophaga ani	Smooth-billed Ani	13.2	34.6	26.1	0.23	97.4	149.003	22224.1	3062.58	7.25667
Opisthocomiformes	Opisthocomidae	Opisthocomus hoazin	Hoatzin	29	46.6	33.5	0.25	696	174.659	14504.3	3370.59	4.3032
Caprimulgiformes	Caprimulgidae	Chordeiles minor	Common Nighthawk	7.6	30	21.8	0.13	79.3	80.3991	16758.3	2624.21	6.38602
	Caprimulgidae	Phalaenoptilus nuttallii	Common Poorwill	5.5	26.3	19.8	0.11	48.35	56.2322	15240.4	3366.31	4.52734
	Caprimulgidae	Antrostomus carolinensis	Chuck-will's-widow	12.8	35.8	25.8	0.14	109	86.0438	12498.7	2234.68	5.59307
	Caprimulgidae	Caprimulgus ruficollis	Red-necked Nightjar	9	32	23	0.13	68.5	80.6108	14806.6	3168.42	4.6732
	Caprimulgidae	Antrostomus vociferus	Eastern Whip-poor-will	7	29.1	21.2	0.11	106	56.2281	12406.1	2617.84	4.73905
	Nyctibiidae	Nyctibius griseus	Common Potoo	20.6	41.5	30.5	0.19	282	100.399	10924.8	4164.11	2.62356
	Steatornithidae	Steatornis caripensis	Oilbird	21.5	40.8	31.8	0.2	408	102.783	11848.8	3753.19	3.157
Apodiformes	Apodidae	Chaetura pelagica	Chimney Swift	1.92	20.2	13.2	0.08	23.6	49.2584	22129.7	3456.15	6.40299
	Apodidae	Apus apus	Common Swift	3.5	24.7	16.2	0.1	37.6	60.7242	18434.3	3292.22	5.59936
	Trochilidae	Archilochus colubris	Ruby-throated Hummingbird	0.52	13	8.5	0.04	3.1	16.936	18101	5163.18	3.50579
	Trochilidae	Archilochus alexandri	Black-chinned Hummingbird	0.48	12.6	8.3	0.037	3.4	11.3531	12931.8	4065.54	3.18084
	Trochilidae	Calypte costae	Costa's Hummingbird	0.46	12.3	8.2	0.037	3.1	12.9458	15384.9	4897.11	3.14162
	Trochilidae	Selasphorus rufus	Rufous Hummingbird	0.44	11.7	8.2	0.044	3.5	19.4612	25419	5833.24	4.35762
	Trochilidae	Mellisuga minima	Vervain Hummingbird	0.34	10.9	7.5	0.033	2.4	11.4943	17446.2	7251.73	2.4058
Trogoniformes	Trogonidae	Trogon elegans	Elegant Trogon	8.3	28.3	23.4	0.17	70.9	127.218	29656.3	2753.21	10.7715
	Trogonidae	Pharomachrus mocinno	Resplendent Quetzal	16.2	34.9	29.1	0.18	202.5	92.459	13848.2	2945.84	4.70095
Coraciiformes	Todidae	Todus subulatus	Broad-billed Tody	1.98	17.7	14.4	0.07	8.7	31.4026	18580.2	3794.86	4.89616
	Momotidae	Momotus momota	Amazonian Motmot	13.9	33.4	27.5	0.18	107	102.707	16730.4	3561.63	4.69739
	Alcedinidae	Alcedo atthis	Common Kingfisher	4.4	22.9	18.8	0.09	35.8	33.2826	11674.7	3879.26	3.00951
	Alcedinidae	Megaceryle torquata	Ringed Kingfisher	27.7	44	34.2	0.18	317	90.7577	8709.71	2761.44	3.15405
	Alcedinidae	Megaceryle alcyon	Belted Kingfisher	13.5	34	27	0.13	148	68.1849	10829.4	3283.69	3.29792
	Alcedinidae	Ceryle rudis	Pied Kingfisher	8.1	28.7	23	0.12	84.4	41.1054	9353.8	4133.87	2.26272
	Alcedinidae	Chloroceryle americana	Green Kingfisher	4.3	23.2	18.5	0.1	32.05	51.6728	17727.6	5031.08	3.52361
	Meropidae	Merops apiaster	European Bee-eater	6.5	25.7	21.6	0.11	56.6	43.5036	12150.3	3713.01	3.27235
	Meropidae	Merops persicus	Blue-cheeked Bee-eater	6.03	25.2	20.9	0.11	49.3	45.4816	13074.1	4212.23	3.10383
	Coraciidae	Coracias garrulus	European Roller	15.5	35.5	28.2	0.17	146	95.537	13807.3	3274.39	4.21677
	Coraciidae	Eurystomus orientalis	Oriental Dollarbird	15.9	36.2	28.3	0.18	129	96.5175	13429.9	2785.56	4.82126
Bucerotiformes	Upupidae	Upupa epops	Eurasian Hoopoe	4.4	26	17.9	0.12	61.4	86.6087	24257.3	4779.48	5.07529
Piciformes	Galbulidae	Galbula ruficauda	Rufous-tailed Jacamar	3.8	21.8	17.8	0.09	26.5	44.3831	16975.3	3706.71	4.57962
	Lybiidae	Lybius torquatus	Black-collared Barbet	4.2	24.2	17.8	0.11	51.7	68.1582	21246.8	2060.39	10.312
	Indicatoridae	Indicator indicator	Greater Honeyguide	4.8	24.7	18.7	0.13	50.4	53.3137	15724.8	3855.66	4.07835
	Picidae	Jynx torquilla	Eurasian Wryneck	2.7	20.4	15.4	0.11	33.5	60.5265	26061.1	3864.69	6.74339
	Picidae	Melanerpes erythrocephalus	Red-headed Woodpecker	5.1	25.1	19.2	0.13	71.6	89.2326	25697	6140.66	4.18473
	Picidae	Melanerpes formicivorus	Acorn Woodpecker	5.6	26	19.8	0.13	80	79.652	21447	4872.44	4.40169
	Picidae	Melanerpes carolinus	Red-bellied Woodpecker	4.6	25.1	18.8	0.12	69.6	58.5212	17914.2	4798.98	3.73291
	Picidae	Sphyrapicus thyroideus	Williamson's Sapsucker	3.7	23.5	17.2	0.1	47.6	46.9746	15982.7	2868.85	5.57113
	Picidae	Sphyrapicus varius	Yellow-bellied Sapsucker	3.4	22.2	16.7	0.11	50.3	61.3117	22654	5433.34	4.16944
	Picidae	Campethera bennettii	Bennett's Woodpecker	4.7	24.5	18.7	0.13	70.1	58.319	17710.4	4088.24	4.33204
	Picidae	Colaptes auratus	Northern Flicker	7.3	28.2	21.6	0.16	126.5	98.9116	22417.3	4768.72	4.7009
	Picidae	Dryocopus pileatus	Pileated Woodpecker	11	32.9	24.7	0.15	287.5	77.0095	12982.2	4941.96	2.62694
	Picidae	Picus vaillantii	Levaillant's Woodpecker	8.6	30.4	22.7	0.15	166	102.666	20235.2	4771.55	4.2408
Passeriformes	Furnariidae	Furnarius rufus	Rufous Hornero	5.85	27.2	20	0.118	57.4	61.4625	15450.6	3088.48	5.00265
	Furnariidae	Anumbius annumbi	Firewood-gatherer	4	24	17.6	0.1	41.5	49.3333	15918.2	2624.65	6.06489
	Furnariidae	Phleocryptes melanops	Wren-like Rushbird	2.76	20.6	15.8	0.098	14.6	46.8814	20584.4	2088.88	9.85426
	Formicariidae	Formicarius nigricapillus	Black-headed Antthrush	7.8	29.4	22.3	0.12	56.2	51.804	11233.9	2003.55	5.60702
	Tyrannidae	Sayornis nigricans	Black Phoebe	2.1	18.8	14.6	0.071	18.65	27.1775	14673.7	2986.55	4.91325
	Tyrannidae	Sayornis phoebe	Eastern Phoebe	2.12	19	14.6	0.068	19.7	32.0006	16934.6	3278.92	5.16469
	Tyrannidae	Sayornis saya	Say's Phoebe	2.3	19.6	15	0.072	20.9	20.5709	10267.2	1880.75	5.45912
	Tyrannidae	Pyrocephalus rubinus	Scarlet Flycatcher	1.65	17.5	13.4	0.073	14.4	33.1161	20593.4	4167.79	4.94108
	Tyrannidae	Tyrannus vociferans	Cassin's Kingbird	3.73	23.2	17.5	0.094	45.6	43.3333	15335.6	3226.9	4.75244
	Tyrannidae	Tyrannus verticalis	Western Kingbird	3.88	23.8	17.6	0.09	39.6	36.6098	12280.4	2518.46	4.87617
	Tyrannidae	Tyrannus tyrannus	Eastern Kingbird	4.18	24	18.2	0.09	37.65	45.4709	15013.8	3216.26	4.66808
	Laniidae	Lanius excubitor	Great Grey Shrike	5.3	26.3	19.5	0.106	60.4	50.0427	13651.4	3171.66	4.30419
	Laniidae	Lanius ludovicianus	Loggerhead Shrike	4.5	24.1	18.5	0.103	55.8	46.9021	14801.5	3951.34	3.74595
	Vireonidae	Vireo griseus	White-eyed Vireo	1.95	19	14	0.07	11.4	33.0635	17491.1	3574.14	4.89379
	Vireonidae	Vireo bellii	Bell's Vireo	1.48	17.5	12.7	0.063	8.5	27.1913	16933.1	4624.87	3.66132
	Vireonidae	vireo atricapilla	Black-capped Vireo	1.59	17.7	13.1	0.065	8.5	34.8738	21265.3	4387.91	4.84633
	Vireonidae	Vireo flavifrons	Yellow-tThroated Vireo	2.4	21	14.8	0.064	18	25.7699	11199.7	2935.01	3.81589
	Vireonidae	Vireo solitarius	Blue-headed Vireo	2.14	19.7	14.4	0.066	15.3	28.0195	13781.8	2756.47	4.99979
	Vireonidae	Vireo huttoni	Hutton's Vireo	1.65	18	13.2	0.047	11.3	18.3086	10741	1827.3	5.8781
	Vireonidae	Vireo gilvus	Warbling Vireo	2	19.1	14.2	0.066	11.9	33.6717	17773.7	3642.58	4.87944
	Vireonidae	Vireo olivaceus	Red-eyed Vireo	2.33	20.5	14.7	0.07	16.8	35.371	16001.9	3149.55	5.08071
	Oriolidae	Oriolus oriolus	Eurasian Golden Oriole	7.3	30.4	21.3	0.1	79	37.4474	7655.69	2024.66	3.78122
	Corvidae	Perisoreus canadensis	Grey Jay	6.7	29.6	21.2	0.103	71.7	51.3943	11647.2	1956.59	5.95279
	Corvidae	Psilorhinus morio	Brown Jay	10.3	34.5	24.1	0.135	204	95.2219	15563.8	4202.76	3.70322
	Corvidae	Cyanocorax yncas	Inca Jay	7.1	29.5	21.6	0.114	78.5	79.5827	17727.4	4256.49	4.1648
	Corvidae	Gymnorhinus cyanocephalus	Pinyon Jay	7	29.2	21.7	0.113	105	60.864	14021.6	3200.16	4.38154
	Corvidae	Cyanocitta cristata	Blue Jay	5.9	27.4	20.4	0.112	88	51.0056	13130.3	3125.73	4.20073
	Corvidae	Aphelocoma coerulescens	Florida Scrub Jay	6.1	27.9	20.7	0.105	77.15	55.033	13855.8	4436.28	3.12328
	Corvidae	Garrulus glandarius	Eurasian Jay	8.5	31.3	23	0.13	168	73.8114	14676.3	4482.5	3.27413
	Corvidae	Pica hudsonia	Black-billed Magpie	9	32.5	22.9	0.121	177.5	68.4535	12272.7	3242.29	3.7852
	Corvidae	Pica nuttalli	Yellow-billed Magpie	8.1	31	22.4	0.127	159	72.2722	14441.8	3480.56	4.14926
	Corvidae	Pyrrhocorax pyrrhocorax	Red-billed Chough	15.7	39.2	27.9	0.141	287.5	61.4254	7769.1	2692.5	2.88546
	Corvidae	Corvus brachyrhynchos	American Crow	18.2	41.8	29	0.168	506	105.257	11635.9	3701.78	3.14333
	Corvidae	Corvus corax	Northern Raven	28.8	48.8	33.8	0.21	785	151.094	12282	3481.33	3.52796
	Paradisaeidae	Paradisaea rudolphi	Blue Bird-of-paradise	11.7	38.5	24.3	0.135	164.5	67.8983	8900.72	1696.82	5.24552
	Alaudidae	Ammomanes deserti	Desert Lark	2.63	21.6	15.4	0.077	23.8	40.1205	16749.4	2447.54	6.84335
	Alaudidae	Melanocorypha calandra	Calandra Lark	4.09	24.5	18	0.091	61.6	45.9917	14870.8	3158.68	4.70792
	Alaudidae	Galerida cristata	Crested Lark	3.38	22.4	17.1	0.077	40.45	49.2987	19039.8	3687.01	5.16402
	Alaudidae	Alauda arvensis	Eurasian Skylark	3.35	23.4	16.8	0.08	39.95	38.579	13890.2	1924.19	7.21874
	Alaudidae	Lullula arborea	Woodlark	2.79	21.3	16	0.08	26.9	41.772	17994.6	2581.53	6.9705
	Alaudidae	Eremophila alpestris	Horned Lark	3.35	23.6	16.6	0.085	38.4	36.9784	12888.7	3964.82	3.25075
	Hirundinidae	Progne subis	Purple Martin	3.9	24.7	17.4	0.103	53.8	45.9891	14454.1	2479.93	5.82844
	Hirundinidae	Tachycineta bicolor	Tree Swallow	1.76	19	13.3	0.064	21.2	36.8906	19514.3	5080.39	3.8411
	Hirundinidae	Riparia riparia	Sand Martin	1.43	17.5	12.6	0.058	13.45	27.8087	17642	1926.04	9.15972
	Hirundinidae	Hirundo rustica	Barn Swallow	1.75	18.9	13.3	0.072	16	32.291	17269.7	3427.51	5.03855
	Hirundinidae	Petrochelidon pyrrhonota	American Cliff Swallow	2.1	20.4	14	0.076	21.6	44.9787	20578.5	3204.39	6.42195
	Remizidae	Auriparus flaviceps	Verdin	0.97	15.3	11.1	0.048	6.8	22.5698	18737.4	3126.64	5.99284
	Remizidae	Remiz pendulinus	Eurasian Penduline Tit	0.95	16.2	10.7	0.065	9.3	44.9722	33455.9	2944	11.3641
	Aegithalidae	Aegithalos caudatus	Long-tailed Tit	0.88	14.1	11.1	0.056	8.6	35.5793	35329.8	4028.61	8.76973
	Aegithalidae	Psaltriparus minimus	American Bushtit	0.72	13.7	10.1	0.05	5.3	23.8598	24674.9	4374.69	5.64038
	Sittidae	Sitta carolinensis	White-breasted Nuthatch	1.95	18.6	14.4	0.07	21	32.9551	18840.9	3704.87	5.08543
	Sittidae	Sitta pusilla	Brown-headed Nuthatch	1.1	15.2	12	0.061	10.2	23.6994	20411	2152.41	9.48283
	Sittidae	Sitta canadensis	Red-breasted Nuthatch	1.15	15.6	12	0.069	9.8	32.7399	26279.5	5428.14	4.84134
	Certhiidae	Certhia familiaris	Eurasian Treecreeper	1.13	16	12	0.051	9	17.3422	13812.4	2420.52	5.70635
	Troglodytidae	Campylorhynchus brunneicapillus	Cactus Wren	3.65	24.3	16.9	0.095	38.9	67.4618	21723.6	3821.32	5.68484
	Troglodytidae	Thryothorus ludovicianus	Carolina Wren	2.25	19	14.9	0.084	19.95	35.6095	18492.8	2401.49	7.70055
	Troglodytidae	Thryomanes bewickii	Bewick's Wren	1.4	16.6	12.7	0.075	9.9	40.9472	28418.1	4666.68	6.08958
	Troglodytidae	Troglodytes aedon	House Wren	1.39	16.5	12.8	0.078	10.95	38.9	27788.9	4362.53	6.3699
	Troglodytidae	Troglodytes troglodytes	Eurasian Wren	1.32	16.4	12.6	0.062	9.25	24.7859	18177.2	2203.53	8.24914
	Troglodytidae	Cistothorus palustris	Marsh Wren	1.25	16	12.3	0.09	11.25	44.6433	33770.4	5506.67	6.13264
	Cinclidae	Cinclus mexicanus	American Dipper	4.38	25.9	18.4	0.082	57.8	36.8404	10994.8	2933.42	3.74811
	Cisticolidae	Prinia gracilis	Graceful Prinia	1.12	17	12	0.069	7.1	29.1017	22009.7	4669.58	4.71341
	Sylviidae	Sylvia atricapilla	Eurasian Blackcap	2.23	20	14.7	0.075	16.7	35.6602	17277.6	2657.55	6.50133
	Muscicapidae	Muscicapa striata	Spotted Flycatcher	1.92	18.7	14	0.071	15.9	35.2262	19230	3178.99	6.04909
	Muscicapidae	Ficedula albicollis	Collared Flycatcher	1.6	17.3	13.3	0.065	12.7	39.0769	24972.2	5067.1	4.92831
	Turdidae	Sialia sialis	Eastern Bluebird	3.1	21.3	16.4	0.097	27.5	51.7152	21065.2	3703.07	5.68857
	Turdidae	Sialia mexicana	Western Bluebird	3.1	20.7	16.5	0.096	26.45	59.5301	25256.5	4285.82	5.89302
	Turdidae	Sialia currucoides	Mountain Bluebird	3.2	21.6	16.6	0.096	29.6	46.0558	18361	3181.73	5.77077
	Turdidae	Myadestes townsendi	Townsend's Solitaire	3.71	23.6	17.2	0.078	33.2	23.8006	8041.91	1336.99	6.01493
	Turdidae	Catharus fuscescens	Veery	3.4	22.5	16.8	0.1	31.9	57.2794	21132.7	3810.8	5.54549
	Turdidae	Catharus minimus	Grey-cheeked Thrush	3.5	22.7	17	0.093	31.6	37.6174	13683.4	2997.16	4.56544
	Turdidae	Catharus ustulatus	Swainson's Thrush	3.6	23	17.2	0.096	30.3	46.4243	16587.2	2788.65	5.94811
	Turdidae	Catharus guttatus	Hermit Thrush	3.35	22.1	16.9	0.09	30.1	48.9468	18882.6	4096.21	4.60976
	Mimidae	Dumetella carolinensis	Grey Catbird	3.8	23.5	17.4	0.106	35.3	53.2692	18060.2	2641.9	6.83608
	Mimidae	Mimus polyglottos	Northern Mockingbird	4.35	24.4	18.4	0.089	48.5	41.4786	13230.6	2756.92	4.79907
	Mimidae	Oreoscoptes montanus	Sage Thrasher	4.18	24.8	17.9	0.106	44.2	58.6271	18120.8	4117.84	4.40055
	Mimidae	Toxostoma rufum	Brown Thrasher	5.4	26.6	19.4	0.119	68.8	55.9513	14660.2	3865.56	3.79251
	Mimidae	Toxostoma longirostre	Long-billed Thrasher	5.6	27.3	19.8	0.117	67.6	73.1266	18752.3	3521.72	5.32476
	Mimidae	Toxostoma bendirei	Bendire's Thrasher	5	26	19.1	0.104	62.2	40.3025	11309.8	3062.7	3.69276
	Mimidae	Toxostoma curvirostre	Curve-billed Thrasher	6	28.5	20.2	0.115	78.35	61.8146	14750.2	3695.16	3.99176
	Mimidae	Toxostoma lecontei	Le Conte's Thrasher	5.5	27.5	19.7	0.1	61.9	45.5157	11678.8	2990.2	3.90569
	Sturnidae	Sturnus vulgaris	Common Starling	7	29.7	21.2	0.12	86	55.091	11909.6	3092.34	3.85134
	Motacillidae	Motacilla alba	White Wagtail	2.3	21	15.1	0.078	21	37	17466.6	3263.26	5.3525
	Motacillidae	Anthus berthelotii	Berthelot's Pipit	2.19	19.7	14.6	0.079	14.9	29.8938	14769.9	2283.03	6.4694
	Bombycillidae	Bombycilla cedrorum	Cedar Waxwing	2.7	21.7	15.6	0.074	31.6	29.4682	12239.9	4088.66	2.99363
	Bombycillidae	Bombycilla garrulus	Bohemian Waxwing	3.8	23.8	17.5	0.082	52.5	33.39	11306.6	3051.17	3.70566
	Parulidae	Seiurus aurocapilla	Ovenbird	2.59	20.3	15.6	0.072	18.8	23.5691	10909.3	2233.9	4.88351
	Parulidae	Parkesia motacilla	Louisiana Waterthrush	2.51	19.9	15.5	0.077	19.9	30.6778	14755.7	2238.4	6.59207
	Parulidae	Vermivora cyanoptera	Blue-winged Warbler	1.27	15.7	12.4	0.06	8.9	25.1561	19399.1	2378.25	8.1569
	Parulidae	Vermivora chrysoptera	Golden-winged Warbler	1.47	16.7	13	0.058	8.75	21.135	14549.7	1768.78	8.22586
	Parulidae	Mniotilta varia	Black-and-white Warbler	1.6	17.2	13.3	0.067	10.9	30.8816	19849.7	3641.09	5.45159
	Parulidae	Protonotaria citrea	Prothonotary Warbler	2.08	18.3	14.6	0.095	14.3	43.7672	24509.8	4505.85	5.43955
	Parulidae	Limnothlypis swainsonii	Swainson's Warbler	2.23	19.5	14.9	0.07	18.9	30.7742	15711.6	3135.67	5.01061
	Parulidae	Leiothlypis celata	Orange-crowned Warbler	1.33	16.2	12.6	0.063	9.4	30.4025	22401.9	2732.78	8.19745
	Parulidae	Leiothlypis ruficapilla	Nashville Warbler	1.23	15.4	12.3	0.066	8.1	34.2722	27373.3	2525.26	10.8398
	Parulidae	Geothlypis trichas	Common Yellowthroat	1.62	17.4	13.3	0.068	9.45	27.0826	16995.3	3413.58	4.97874
	Parulidae	Setophaga citrina	Hooded Warbler	1.68	17.6	13.5	0.058	10.55	23.1058	14241.8	3626.78	3.92685
	Parulidae	Setophaga ruticilla	American Redstart	1.33	16.3	12.5	0.066	8.25	32.8681	23689.5	4535.51	5.22312
	Parulidae	Setophaga americana	Northern Parula	1.26	16.4	12.1	0.061	7.5	29.7021	21044.7	2527.02	8.32788
	Parulidae	Setophaga magnolia	Magnolia Warbler	1.31	16.2	12.4	0.062	7.15	29.5649	21420.7	2561.85	8.36141
	Parulidae	Setophaga petechia	Mangrove Warbler	1.43	16.8	12.7	0.064	9.4	27.8032	18666.2	5122.65	3.64386
	Parulidae	Setophaga pensylvanica	Chestnut-sided Warbler	1.37	16.6	12.5	0.059	9.3	23.0367	15827.5	1939.52	8.1605
	Parulidae	Setophaga caerulescens	Black-throated Blue Warbler	1.49	17	12.9	0.063	10.15	24.4385	16055.3	4453.76	3.60489
	Parulidae	Setophaga pinus	Pine Warbler	1.73	18.1	13.5	0.06	11.2	25.9725	15116.7	3993.68	3.78516
	Parulidae	Setophaga coronata	Myrtle Warbler	1.66	17.6	13.4	0.066	11.8	31.6568	19456.1	3991.5	4.87437
	Parulidae	Setophaga discolor	Prairie Warbler	1.26	16	12.3	0.058	7.65	28.7784	21596.7	2499.97	8.63876
	Parulidae	Setophaga virens	Black-throated Green Warbler	1.44	17	12.7	0.056	8.7	23.4199	15430.5	1609.23	9.58874
	Parulidae	Cardellina pusilla	Wilson's Warbler	1.3	16.2	12.4	0.052	6.85	13.5934	9924.58	1630.13	6.08823
	Parulidae	Icteria virens	Yellow-breasted Chat	3.29	21.9	16.9	0.096	24.9	43.8261	17372.6	3062.14	5.67337
	Thraupidae	Tachyphonus rufus	White-lined Tanager	4	23.8	17.3	0.096	34.4	36.1872	11376.5	1930.83	5.89205
	Thraupidae	Thraupis palmarum	Palm Tanager	3.75	24	17.2	0.076	39	30.534	10036.9	2657.07	3.77742
	Emberizidae	Pipilo erythrophthalmus	Eastern Towhee	3.65	23.1	17.3	0.107	40.05	54.2528	19257.9	2754.33	6.99187
	Emberizidae	Peucaea cassinii	Cassin's Sparrow	2.11	18.9	14.6	0.071	18.9	33.8574	18097.4	3632.06	4.98267
	Emberizidae	Spizelloides arborea	American Tree Sparrow	2.21	19.7	14.6	0.084	17.85	37.888	18550.2	2826.6	6.56272
	Emberizidae	Spizella passerina	Chipping Sparrow	1.55	17.2	13.1	0.07	12.2	36.7105	23630.5	4517.89	5.23042
	Emberizidae	Chondestes grammacus	Lark Sparrow	2.74	20.3	16	0.092	29	35.8463	16498.3	3297.01	5.004
	Emberizidae	Artemisiospiza belli	Bell's Sparrow	2.09	18.9	14.5	0.077	17.1	33.6318	17901	2789.93	6.4163
	Emberizidae	Calamospiza melanocorys	Lark Bunting	3.14	21.7	16.6	0.096	37.6	51.8651	20975	3635.92	5.76883
	Emberizidae	Ammodramus maritimus	Seaside Sparrow	2.63	20.8	15.5	0.091	23.25	33.2316	14594.7	3172.05	4.60103
	Emberizidae	Zonotrichia capensis	Rufous-collared Sparrow	2.53	21.1	15.1	0.079	20.4	37.0417	15821.3	2294.63	6.8949
	Emberizidae	Zonotrichia albicollis	White-throated Sparrow	2.77	21.3	15.7	0.089	24.4	49.1492	20533.2	4496.94	4.56603
	Emberizidae	Zonotrichia leucophrys	White-crowned Sparrow	2.91	21.8	15.9	0.094	29.4	46.6057	18573.1	4198.53	4.42371
	Emberizidae	Junco hyemalis	Dark-Eyed Junco	2.13	19.3	14.5	0.081	18.6	30.8906	15798.8	2415.46	6.54072
	Emberizidae	Emberiza citrinella	Yellowhammer	2.94	21.4	16.2	0.082	29.7	30.9624	12915.3	3405.85	3.79208
	Emberizidae	Emberiza cia	Rock Bunting	2.77	20.7	16.2	0.08	23.45	33.5421	15352.2	2412.93	6.36248
	Icteridae	Dolichonyx oryzivorus	Bobolink	2.75	21.3	15.8	0.083	31.55	51.5166	21955.8	3061.32	7.172
	Icteridae	Agelaius phoeniceus	Red-winged Blackbird	3.95	24.8	17.6	0.09	52.4	55.1092	17426.1	3612.16	4.82429
	Icteridae	Agelaius tricolor	Tricolored Blackbird	3.82	24.4	17.4	0.085	58.7	55.5027	18028.5	3923.51	4.59499
	Icteridae	Sturnella magna	Eastern Meadowlark	6.05	28	20.5	0.103	89	56.2068	13943.9	3772.65	3.69604
	Icteridae	Sturnella neglecta	Western Meadowlark	6.2	28.3	20.6	0.11	100.7	48.8826	11822.5	3748.84	3.15365
	Icteridae	Euphagus carolinus	Rusty Blackbird	4.62	25.8	18.6	0.1	59.75	35.8402	10402.4	2766.46	3.76019
	Icteridae	Quiscalus quiscula	Common Grackle	6.47	29	20.9	0.12	106.1	66.3927	15456.5	3905.64	3.95747
	Icteridae	Quiscalus mexicanus	Great-tailed Grackle	7.8	32	21.7	0.128	169	82.8499	15630.3	3759.82	4.15718
	Icteridae	Molothrus aeneus	Bronzed Cowbird	4.15	23.2	18.2	0.125	62.9	63.9505	22001.4	5259.89	4.18287
	Icteridae	Molothrus ater	Brown-headed Cowbird	3.12	21.5	16.4	0.115	43.4	84.3905	33836.7	6650.81	5.0876
	Icteridae	Icterus spurius	Orchard Oriole	2.23	20.5	14.5	0.08	19.9	51.6662	23762.1	3588.34	6.62201
	Icteridae	Icterus cucullatus	Hooded Oriole	2.65	21.8	15.3	0.082	24.3	27.997	11344.7	1866.36	6.07852
	Icteridae	Icterus galbula	Baltimore Oriole	3.1	23.4	16	0.093	32.85	46.942	16566.3	2034.56	8.14243
	Icteridae	Psarocolius montezuma	Montezuma Oropendola	13.5	39.4	25.4	0.143	325	76.9897	9338.35	3130.42	2.9831
	Fringillidae	Fringilla coelebs	Common Chaffinch	2.16	19.3	14.6	0.076	21.4	37.934	19396.5	2999.97	6.46557
	Fringillidae	Bucanetes githagineus	Trumpeter Finch	2.12	19.8	14.3	0.077	19.6	40.4606	19710.8	2962.93	6.65247
	Fringillidae	Pinicola enucleator	Pine Grosbeak	4.3	26	17.7	0.083	56.4	28.2896	7927.42	3256.66	2.43422
	Fringillidae	Haemorhous purpureus	Purple Finch	2.34	20.3	14.8	0.077	23.3	38.6601	17826.8	2487.97	7.16521
	Fringillidae	Haemorhous mexicanus	House Finch	1.91	18.9	13.9	0.067	21.4	31.1528	16673.7	3277.93	5.08665
	Fringillidae	Loxia curvirostra	Red Crossbill	2.95	21.9	15.9	0.072	40.6	23.2105	9082.66	2845.6	3.19183
	Fringillidae	Spinus psaltria	Lesser Goldfinch	1.03	14.9	11.5	0.049	9.5	17.3497	14950.8	2506.3	5.96528
	Fringillidae	Spinus tristis	American Goldfinch	1.32	16.4	12.4	0.061	12.8	21.2109	15065.5	3763.4	4.00317
	Fringillidae	Spinus spinus	Eurasian Siskin	1.29	16.4	12.2	0.058	13.25	25.6234	18026.9	4806.36	3.75064
	Fringillidae	Carduelis carduelis	European Goldfinch	1.53	17.3	13	0.066	16	35.2078	22479.6	4568.54	4.92051
	Fringillidae	Carduelis citrinella	Citril Finch	1.41	16.7	12.7	0.061	12	17.562	12029.4	1889.46	6.36659
	Fringillidae	Pyrrhula pyrrhula	Eurasian Bullfinch	2.41	20.8	14.9	0.078	21.8	49.1698	21776.6	3300.28	6.59842
	Fringillidae	Coccothraustes coccothraustes	Hawfinch	3.89	24.1	17.5	0.097	56.65	59.4808	19430.6	3197.36	6.07707
	Passeridae	Passer domesticus	House Sparrow	2.76	22	16	0.102	24.3	72.641	30626	2981.15	10.2732
